# Supplementary material for: Whole-genome analysis of CGS, SAHH, SAMS gene families in five Rosaceae species and their expression analysis in Pyrus bretschneideri
Source: PeerJ. 2022 Mar 16;10:e13086. doi: 10.7717/peerj.13086 (PMC8934043; doi:10.7717/peerj.13086)
Supplement: Supplemental Information 4 [file peerj-10-13086-s004.zip]

Archive with 8 entries (7 files):
- Raw data/
- Raw data/1-ZYadmin_2020-06-26 18-05-00_CT021653 -  Quantification Cq Results.xlsx
- Raw data/2-ZYadmin_2020-06-27 16-56-41_CT021653 -  Quantification Cq Results.xlsx
- Raw data/3-ZYadmin_2020-06-28 16-32-26_CT021653 -  Quantification Cq Results.xlsx
- Raw data/4-ZYadmin_2020-06-28 (2) 21-12-56_CT021653 -  Quantification Cq Results.xlsx
- Raw data/5-ZYadmin_2020-07-03 21-33-52_CT021653 -  Quantification Cq Results.xlsx
- Raw data/6-ZYadmin_2020-09-07-2 20-04-31_CT021653 -  Quantification Cq Results.xlsx
- Raw data/7-zyadmin_2020-09-07 15-55-38_CT021653 -  Quantification Cq Results.xlsx
