# Supplementary material for: Whole-genome analysis of CGS, SAHH, SAMS gene families in five Rosaceae species and their expression analysis in Pyrus bretschneideri
Source: PeerJ. 2022 Mar 16;10:e13086. doi: 10.7717/peerj.13086 (PMC8934043; doi:10.7717/peerj.13086)
Supplement: Supplemental Information 4 [file peerj-10-13086-s004.zip › Raw data/1-ZYadmin_2020-06-26 18-05-00_CT021653 - Quantification Cq Results.xlsx]

## Sheet: 0
	Well	Fluor	Target	Content	Sample	Biological Set Name	Cq	Cq Mean	Cq Std. Dev	Starting Quantity (SQ)	Log Starting Quantity	SQ Mean	SQ Std. Dev	Set Point	Well Note
	A04	SYBR	SAHH1	Unkn	15D			0	0			0	0	68
	A05	SYBR	SAHH1	Unkn	15D			0	0			0	0	68
	A06	SYBR	SAHH1	Unkn	15D		34.6835	34.6835	0				0	68
	A07	SYBR	SAHH2	Unkn	15D		25.4022	25.4022	0				0	68
	A08	SYBR	SAHH2	Unkn	15D		25.1947	25.1947	0				0	68
	A09	SYBR	SAHH2	Unkn	15D			0	0			0	0	68
	A10	SYBR	SAMS1	Unkn	15D			0	0			0	0	68
	A11	SYBR	SAMS1	Unkn	15D		25.8795	25.8795	0				0	68
	A12	SYBR	SAMS1	Unkn	15D		25.2465	25.2465	0				0	68
	B01	SYBR	CGS1	Unkn	39D		32.6623	32.6623	0				0	68
	B02	SYBR	CGS1	Unkn	39D		26.0572	26.0572	0				0	68
	B03	SYBR	CGS1	Unkn	39D		25.1303	25.1303	0				0	68
	B04	SYBR	SAHH1	Unkn	39D		31.4066	31.4066	0				0	68
	B05	SYBR	SAHH1	Unkn	39D		29.516	29.516	0				0	68
	B06	SYBR	SAHH1	Unkn	39D		29.386	29.386	0				0	68
	B07	SYBR	SAHH2	Unkn	39D		22.0749	22.0749	0				0	68
	B08	SYBR	SAHH2	Unkn	39D		22.6588	22.6588	0				0	68
	B09	SYBR	SAHH2	Unkn	39D		21.9585	21.9585	0				0	68
	B10	SYBR	SAMS1	Unkn	39D			0	0			0	0	68
	B11	SYBR	SAMS1	Unkn	39D		22.243	22.243	0				0	68
	B12	SYBR	SAMS1	Unkn	39D		22.0798	22.0798	0				0	68
	C01	SYBR	CGS1	Unkn	47D		26.8627	26.8627	0				0	68
	C02	SYBR	CGS1	Unkn	47D		27.4125	27.4125	0				0	68
	C03	SYBR	CGS1	Unkn	47D		26.9362	26.9362	0				0	68
	C04	SYBR	SAHH1	Unkn	47D		33.6239	33.6239	0				0	68
	C05	SYBR	SAHH1	Unkn	47D		28.7991	28.7991	0				0	68
	C06	SYBR	SAHH1	Unkn	47D		28.3605	28.3605	0				0	68
	C07	SYBR	SAHH2	Unkn	47D		24.0586	24.0586	0				0	68
	C08	SYBR	SAHH2	Unkn	47D		24.0586	24.0586	0				0	68
	C09	SYBR	SAHH2	Unkn	47D		24.668	24.668	0				0	68
	C10	SYBR	SAMS1	Unkn	47D		22.0576	22.0576	0				0	68
	C11	SYBR	SAMS1	Unkn	47D		21.9932	21.9932	0				0	68
	C12	SYBR	SAMS1	Unkn	47D		22.0281	22.0281	0				0	68
	D01	SYBR	CGS1	Unkn	55D		29.5162	29.5162	0				0	68
	D02	SYBR	CGS1	Unkn	55D		29.7793	29.7793	0				0	68
	D03	SYBR	CGS1	Unkn	55D		30.4308	30.4308	0				0	68
	D04	SYBR	SAHH1	Unkn	55D		30.8833	30.8833	0				0	68
	D05	SYBR	SAHH1	Unkn	55D		30.9408	30.9408	0				0	68
	D06	SYBR	SAHH1	Unkn	55D		30.6635	30.6635	0				0	68
	D07	SYBR	SAHH2	Unkn	55D		27.521	27.521	0				0	68
	D08	SYBR	SAHH2	Unkn	55D		27.3008	27.3008	0				0	68
	D09	SYBR	SAHH2	Unkn	55D		27.3322	27.3322	0				0	68
	D10	SYBR	SAMS1	Unkn	55D		24.1586	24.1586	0				0	68
	D11	SYBR	SAMS1	Unkn	55D		24.0634	24.0634	0				0	68
	D12	SYBR	SAMS1	Unkn	55D		24.0456	24.2456	0				0	68
	E01	SYBR	CGS1	Unkn	63D		29.1211	29.1211	0				0	68
	E02	SYBR	CGS1	Unkn	63D		28.6729	28.6729	0				0	68
	E03	SYBR	CGS1	Unkn	63D		28.1664	28.1664	0				0	68
	E04	SYBR	SAHH1	Unkn	63D		29.2985	29.2985	0				0	68
	E05	SYBR	SAHH1	Unkn	63D		29.2688	29.2688	0				0	68
	E06	SYBR	SAHH1	Unkn	63D		29.7228	29.7228	0				0	68
	E07	SYBR	SAHH2	Unkn	63D		26.2442	26.2442	0				0	68
	E08	SYBR	SAHH2	Unkn	63D		31.3127	31.3127	0				0	68
	E09	SYBR	SAHH2	Unkn	63D		26.2481	26.2481	0				0	68
	E10	SYBR	SAMS1	Unkn	63D		21.0069	21.0169	0				0	68
	E11	SYBR	SAMS1	Unkn	63D		21.0697	21.0697	0				0	68
	E12	SYBR	SAMS1	Unkn	63D		21.0557	21.0557	0				0	68
	F01	SYBR	CGS1	Unkn	79D		25.3742	25.3742	0				0	68
	F02	SYBR	CGS1	Unkn	79D		25.6235	25.6235	0				0	68
	F03	SYBR	CGS1	Unkn	79D		26.4305	26.4305	0				0	68
	F04	SYBR	SAHH1	Unkn	79D		28.0463	28.0463	0				0	68
	F05	SYBR	SAHH1	Unkn	79D		28.3105	28.3105	0				0	68
	F06	SYBR	SAHH1	Unkn	79D		28.3845	28.3845	0				0	68
	F07	SYBR	SAHH2	Unkn	79D		23.9857	23.9857	0				0	68
	F08	SYBR	SAHH2	Unkn	79D		24.476	24.476	0				0	68
	F09	SYBR	SAHH2	Unkn	79D		23.8781	23.8781	0				0	68
	F10	SYBR	SAMS1	Unkn	79D		21.7393	24.7393	0				0	68
	F11	SYBR	SAMS1	Unkn	79D		21.9666	24.9666	0				0	68
	F12	SYBR	SAMS1	Unkn	79D		21.8331	23.8331	0				0	68
	G01	SYBR	SAMS2	Unkn	15D		27.2911	27.2911	0				0	68
	G02	SYBR	SAMS2	Unkn	15D		25.4263	25.4263	0				0	68
	G03	SYBR	SAMS2	Unkn	15D		26.1708	26.1708	0				0	68
	G04	SYBR	SAMS3	Unkn	15D		35.8253	35.8253	0				0	68
	G05	SYBR	SAMS3	Unkn	15D		38.6406	38.6406	0				0	68
	G06	SYBR	SAMS3	Unkn	15D		31.4284	31.4284	0				0	68
	G07	SYBR	SAMS4	Unkn	15D		30.8008	30.8008	0				0	68
	G08	SYBR	SAMS4	Unkn	15D		30.5716	30.5716	0				0	68
	G09	SYBR	SAMS4	Unkn	15D		30.7441	30.7441	0				0	68
	G10	SYBR	SAMS5	Unkn	15D		35.693	35.693	0				0	68
	G11	SYBR	SAMS5	Unkn	15D		30.7608	30.7608	0				0	68
	G12	SYBR	SAMS5	Unkn	15D		32.6826	32.6826	0				0	68
	H01	SYBR	SAMS2	Unkn	39D		22.2685	22.2685	0				0	68
	H02	SYBR	SAMS2	Unkn	39D		22.3623	22.3623	0				0	68
	H03	SYBR	SAMS2	Unkn	39D		22.438	22.438	0				0	68
	H04	SYBR	SAMS3	Unkn	39D		27.974	27.974	0				0	68
	H05	SYBR	SAMS3	Unkn	39D		27.6103	27.6103	0				0	68
	H06	SYBR	SAMS3	Unkn	39D		27.5145	27.5145	0				0	68
	H07	SYBR	SAMS4	Unkn	39D		31.353	31.353	0				0	68
	H08	SYBR	SAMS4	Unkn	39D		33.3847	33.3847	0				0	68
	H09	SYBR	SAMS4	Unkn	39D		31.3299	31.3299	0				0	68
	H10	SYBR	SAMS5	Unkn	39D		32.8681	32.8681	0				0	68
	H11	SYBR	SAMS5	Unkn	39D		33.2912	33.2912	0				0	68
	H12	SYBR	SAMS5	Unkn	39D		33.0837	33.0837	0				0	68

## Sheet: Run Information
File Name	ZYadmin_2020-06-26 18-05-00_CT021653.pcrd
Created By User	admin
Notes
ID
Run Started	06/26/2020 10:05:21 UTC
Run Ended	06/26/2020 11:31:04 UTC
Sample Vol	20
Lid Temp	105
Protocol File Name	荧光程序.prcl
Plate Setup File Name	ZY2020.6.26.pltd
Base Serial Number	CT021653
Optical Head Serial Number	785BR14106
CFX Manager Version	3.1.1517.0823.
