# Supplementary material for: Whole-genome analysis of CGS, SAHH, SAMS gene families in five Rosaceae species and their expression analysis in Pyrus bretschneideri
Source: PeerJ. 2022 Mar 16;10:e13086. doi: 10.7717/peerj.13086 (PMC8934043; doi:10.7717/peerj.13086)
Supplement: Supplemental Information 4 [file peerj-10-13086-s004.zip › Raw data/2-ZYadmin_2020-06-27 16-56-41_CT021653 - Quantification Cq Results.xlsx]

## Sheet: 0
	Well	Fluor	Target	Content	Sample	Biological Set Name	Cq	Cq Mean	Cq Std. Dev	Starting Quantity (SQ)	Log Starting Quantity	SQ Mean	SQ Std. Dev	Set Point	Well Note
	A01	SYBR	SAMS2	Unkn	47D		24.2373	24.2373	0				0	68
	A02	SYBR	SAMS2	Unkn	47D		23.113	23.113	0				0	68
	A03	SYBR	SAMS2	Unkn	47D		22.8704	22.8704	0				0	68
	A04	SYBR	SAMS3	Unkn	47D			0	0			0	0	68
	A05	SYBR	SAMS3	Unkn	47D		31.5914	31.5914	0				0	68
	A06	SYBR	SAMS3	Unkn	47D		33.1259	33.1259	0				0	68
	A07	SYBR	SAMS4	Unkn	47D			0	0			0	0	68
	A08	SYBR	SAMS4	Unkn	47D		38.1464	38.1464	0				0	68
	A09	SYBR	SAMS4	Unkn	47D			0	0			0	0	68
	A10	SYBR	SAMS5	Unkn	47D			0	0			0	0	68
	A11	SYBR	SAMS5	Unkn	47D			0	0			0	0	68
	A12	SYBR	SAMS5	Unkn	47D		35.8018	35.8018	0				0	68
	B01	SYBR	SAMS2	Unkn	55D		28.9795	28.9795	0				0	68
	B02	SYBR	SAMS2	Unkn	55D		28.0922	28.0922	0				0	68
	B03	SYBR	SAMS2	Unkn	55D		28.0177	28.0177	0				0	68
	B07	SYBR	SAMS4	Unkn	55D		33.0952	33.0952	0				0	68
	B08	SYBR	SAMS4	Unkn	55D		32.2441	32.2441	0				0	68
	B09	SYBR	SAMS4	Unkn	55D		31.5642	31.5642	0				0	68
	B10	SYBR	SAMS5	Unkn	55D		37.3476	37.3476	0				0	68
	B11	SYBR	SAMS5	Unkn	55D		37.4627	37.4627	0				0	68
	B12	SYBR	SAMS5	Unkn	55D		35.1924	35.1924	0				0	68
	C01	SYBR	SAMS2	Unkn	63D		24.1398	24.1398	0				0	68
	C02	SYBR	SAMS2	Unkn	63D		25.307	25.307	0				0	68
	C03	SYBR	SAMS2	Unkn	63D		24.5887	24.5887	0				0	68
	C04	SYBR	SAMS3	Unkn	63D		26.4426	26.4426	0				0	68
	C05	SYBR	SAMS3	Unkn	63D		26.5665	26.5665	0				0	68
	C06	SYBR	SAMS3	Unkn	63D		26.4424	26.4424	0				0	68
	C07	SYBR	SAMS4	Unkn	63D		32.6532	32.6532	0				0	68
	C08	SYBR	SAMS4	Unkn	63D		32.1615	32.1615	0				0	68
	C09	SYBR	SAMS4	Unkn	63D		31.7812	31.7812	0				0	68
	C10	SYBR	SAMS5	Unkn	63D		33.729	33.729	0				0	68
	C11	SYBR	SAMS5	Unkn	63D		35.9338	35.9338	0				0	68
	C12	SYBR	SAMS5	Unkn	63D		37.2588	37.2588	0				0	68
	D01	SYBR	SAMS2	Unkn	79D		24.2682	24.2682	0				0	68
	D02	SYBR	SAMS2	Unkn	79D		24.6451	24.6451	0				0	68
	D03	SYBR	SAMS2	Unkn	79D		24.5983	24.5983	0				0	68
	D04	SYBR	SAMS3	Unkn	79D		26.0643	26.0643	0				0	68
	D05	SYBR	SAMS3	Unkn	79D		27.3612	27.3612	0				0	68
	D06	SYBR	SAMS3	Unkn	79D		26.6848	26.6848	0				0	68
	D07	SYBR	SAMS4	Unkn	79D		30.5499	30.5499	0				0	68
	D08	SYBR	SAMS4	Unkn	79D		30.6111	30.6111	0				0	68
	D09	SYBR	SAMS4	Unkn	79D		30.5445	30.5445	0				0	68
	D10	SYBR	SAMS5	Unkn	79D		33.9397	33.9397	0				0	68
	D11	SYBR	SAMS5	Unkn	79D		33.5891	33.5891	0				0	68
	D12	SYBR	SAMS5	Unkn	79D		37.2779	37.2779	0				0	68
	E07	SYBR	SAMS6	Unkn	15D			0	0			0	0	68
	E08	SYBR	SAMS6	Unkn	15D			0	0			0	0	68
	E09	SYBR	SAMS6	Unkn	15D		37.8816	37.8816	0				0	68
	E10	SYBR	SAMS6	Unkn	15D		31.4753	31.4753	0				0	68
	E11	SYBR	SAMS6	Unkn	15D		31.1506	31.1506	0				0	68
	E12	SYBR	SAMS6	Unkn	39D		25.9997	25.9997	0				0	68
	F01	SYBR	T	Unkn	47D		24.8846	24.8846	0				0	68
	F02	SYBR	T	Unkn	47D		23.9488	23.9488	0				0	68
	F03	SYBR	T	Unkn	47D		23.0277	23.0277	0				0	68
	F04	SYBR	T	Unkn	55D		27.6144	27.6144	0				0	68
	F05	SYBR	T	Unkn	55D		27.6423	27.6423	0				0	68
	F06	SYBR	T	Unkn	55D		27.2349	27.2349	0				0	68
	F07	SYBR	SAMS6	Unkn	47D		32.0315	32.0315	0				0	68
	F08	SYBR	SAMS6	Unkn	47D		33.2123	33.2123	0				0	68
	F09	SYBR	SAMS6	Unkn	47D		34.7673	34.7673	0				0	68
	F10	SYBR	SAMS6	Unkn	55D		33.4997	33.4997	0				0	68
	F11	SYBR	SAMS6	Unkn	55D		33.494	33.494	0				0	68
	F12	SYBR	SAMS6	Unkn	55D		34.0643	34.0643	0				0	68
	G01	SYBR	T	Unkn	63D		24.4733	24.4733	0				0	68
	G02	SYBR	T	Unkn	63D		24.3556	24.3556	0				0	68
	G03	SYBR	T	Unkn	63D		24.1144	24.1144	0				0	68
	G04	SYBR	T	Unkn	79D		23.0463	23.0463	0				0	68
	G05	SYBR	T	Unkn	79D		22.9888	22.9888	0				0	68
	G06	SYBR	T	Unkn	79D		23.0723	23.0723	0				0	68
	G07	SYBR	SAMS6	Unkn	63D		29.2248	29.2248	0				0	68
	G08	SYBR	SAMS6	Unkn	63D		28.114	28.114	0				0	68
	G09	SYBR	SAMS6	Unkn	63D		26.8617	26.8617	0				0	68
	G10	SYBR	SAMS6	Unkn	79D		25.9132	25.9132	0				0	68
	G11	SYBR	SAMS6	Unkn	79D		26.0771	26.0771	0				0	68
	G12	SYBR	SAMS6	Unkn	79D		26.2349	26.2349	0				0	68
	H01	SYBR	SAHH1	Unkn	15D		32.0088	32.0088	0				0	68
	H02	SYBR	SAHH1	Unkn	15D			0	0			0	0	68
	H03	SYBR	SAHH1	Unkn	15D		33.0422	33.0422	0				0	68
	H04	SYBR	SAMS3	Unkn	15D		29.9745	29.9745	0				0	68
	H05	SYBR	SAMS3	Unkn	15D		31.1617	31.1617	0				0	68
	H06	SYBR	SAMS3	Unkn	15D		29.9285	29.9285	0				0	68
	H07	SYBR	SAMS5	Unkn	15D		31.6831	31.6831	0				0	68
	H08	SYBR	SAMS5	Unkn	15D		32.1216	32.1216	0				0	68
	H09	SYBR	SAMS5	Unkn	15D		32.1278	32.1278	0				0	68
	H10	SYBR	SAMS5	Unkn	39D		33.707	33.707	0				0	68
	H11	SYBR	SAMS5	Unkn	39D		33.307	33.307	0				0	68
	H12	SYBR	SAMS5	Unkn	39D		34.0264	34.0264	0				0	68

## Sheet: Run Information
File Name	ZYadmin_2020-06-27 16-56-41_CT021653.pcrd
Created By User	admin
Notes
ID
Run Started	06/27/2020 08:57:02 UTC
Run Ended	06/27/2020 10:22:53 UTC
Sample Vol	20
Lid Temp	105
Protocol File Name	荧光程序.prcl
Plate Setup File Name	zy20206.27.pltd
Base Serial Number	CT021653
Optical Head Serial Number	785BR14106
CFX Manager Version	3.1.1517.0823.
