# Supplementary material for: Whole-genome analysis of CGS, SAHH, SAMS gene families in five Rosaceae species and their expression analysis in Pyrus bretschneideri
Source: PeerJ. 2022 Mar 16;10:e13086. doi: 10.7717/peerj.13086 (PMC8934043; doi:10.7717/peerj.13086)
Supplement: Supplemental Information 4 [file peerj-10-13086-s004.zip › Raw data/3-ZYadmin_2020-06-28 16-32-26_CT021653 - Quantification Cq Results.xlsx]

## Sheet: 0
	Well	Fluor	Target	Content	Sample	Biological Set Name	Cq	Cq Mean	Cq Std. Dev	Starting Quantity (SQ)	Log Starting Quantity	SQ Mean	SQ Std. Dev	Set Point	Well Note
	A01	SYBR	CGS1	Unkn	HUA		31.9204	31.9204	0				0	68
	A02	SYBR	CGS1	Unkn	HUA		31.5594	31.5594	0				0	68
	A03	SYBR	CGS1	Unkn	HUA		31.022	31.022	0				0	68
	A04	SYBR	SAHH1	Unkn	HUA		37.2345	37.2345	0				0	68
	A05	SYBR	SAHH1	Unkn	HUA		34.3393	34.3393	0				0	68
	A06	SYBR	SAHH1	Unkn	HUA		33.1751	33.1751	0				0	68
	A07	SYBR	SAHH2	Unkn	HUA			0	0			0	0	68
	A08	SYBR	SAHH2	Unkn	HUA			0	0			0	0	68
	A09	SYBR	SAHH2	Unkn	HUA		29.9359	29.9359	0				0	68
	A10	SYBR	SAMS1	Unkn	HUA			0	0			0	0	68
	A11	SYBR	SAMS1	Unkn	HUA		28.6554	28.6554	0				0	68
	A12	SYBR	SAMS1	Unkn	HUA		27.7652	27.7652	0				0	68
	B01	SYBR	CGS1	Unkn	JING		25.5548	25.5548	0				0	68
	B02	SYBR	CGS1	Unkn	JING		25.8593	25.8593	0				0	68
	B03	SYBR	CGS1	Unkn	JING		24.3112	24.3112	0				0	68
	B04	SYBR	SAHH1	Unkn	JING		31.9709	31.9709	0				0	68
	B05	SYBR	SAHH1	Unkn	JING		31.2661	31.2661	0				0	68
	B06	SYBR	SAHH1	Unkn	JING		29.6609	29.6609	0				0	68
	B07	SYBR	SAHH2	Unkn	JING		31.2098	31.2098	0				0	68
	B08	SYBR	SAHH2	Unkn	JING		27.3726	27.3726	0				0	68
	B09	SYBR	SAHH2	Unkn	JING		24.3837	24.3837	0				0	68
	B10	SYBR	SAMS1	Unkn	JING			0	0			0	0	68
	B11	SYBR	SAMS1	Unkn	JING		24.3823	24.3823	0				0	68
	B12	SYBR	SAMS1	Unkn	JING		25.1646	25.1646	0				0	68
	C01	SYBR	CGS1	Unkn	YE		27.1985	27.1985	0				0	68
	C02	SYBR	CGS1	Unkn	YE		27.5743	27.5743	0				0	68
	C03	SYBR	CGS1	Unkn	YE		27.2017	27.2017	0				0	68
	C04	SYBR	SAHH1	Unkn	YE		38.911	38.911	0				0	68
	C05	SYBR	SAHH1	Unkn	YE		33.2091	33.2091	0				0	68
	C06	SYBR	SAHH1	Unkn	YE		32.2584	32.2584	0				0	68
	C07	SYBR	SAHH2	Unkn	YE		38.9601	38.9601	0				0	68
	C08	SYBR	SAHH2	Unkn	YE		27.9108	27.9108	0				0	68
	C09	SYBR	SAHH2	Unkn	YE		27.1993	27.1993	0				0	68
	C10	SYBR	SAMS1	Unkn	YE		27.5762	27.5762	0				0	68
	C11	SYBR	SAMS1	Unkn	YE		26.7143	26.7143	0				0	68
	C12	SYBR	SAMS1	Unkn	YE		26.6516	26.6516	0				0	68
	D01	SYBR	CGS1	Unkn	YA		29.0251	29.0251	0				0	68
	D02	SYBR	CGS1	Unkn	YA		28.9667	28.9667	0				0	68
	D03	SYBR	CGS1	Unkn	YA		28.3834	28.3834	0				0	68
	D04	SYBR	SAHH1	Unkn	YA		39.0123	39.0123	0				0	68
	D05	SYBR	SAHH1	Unkn	YA		33.9439	33.9439	0				0	68
	D06	SYBR	SAHH1	Unkn	YA		33.2313	33.2313	0				0	68
	D07	SYBR	SAHH2	Unkn	YA		28.0977	28.0977	0				0	68
	D08	SYBR	SAHH2	Unkn	YA		26.8675	26.8675	0				0	68
	D09	SYBR	SAHH2	Unkn	YA		26.5907	26.5907	0				0	68
	D10	SYBR	SAMS1	Unkn	YA			0	0			0	0	68
	D11	SYBR	SAMS1	Unkn	YA		27.6569	27.6569	0				0	68
	D12	SYBR	SAMS1	Unkn	YA		28.0357	28.0357	0				0	68
	E01	SYBR	SAMS2	Unkn	HUA			0	0			0	0	68
	E02	SYBR	SAMS2	Unkn	HUA		37.0019	37.0019	0				0	68
	E03	SYBR	SAMS2	Unkn	HUA		31.2385	31.2385	0				0	68
	E04	SYBR	SAMS3	Unkn	HUA			0	0			0	0	68
	E05	SYBR	SAMS3	Unkn	HUA		31.5923	31.5923	0				0	68
	E06	SYBR	SAMS3	Unkn	HUA		31.6233	31.6233	0				0	68
	E07	SYBR	SAMS4	Unkn	HUA			0	0			0	0	68
	E08	SYBR	SAMS4	Unkn	HUA		32.1797	32.1797	0				0	68
	E09	SYBR	SAMS4	Unkn	HUA		31.2544	31.2544	0				0	68
	E10	SYBR	SAMS5	Unkn	HUA			0	0			0	0	68
	E11	SYBR	SAMS5	Unkn	HUA		34.6331	34.6331	0				0	68
	E12	SYBR	SAMS5	Unkn	HUA		32.2683	32.2683	0				0	68
	F01	SYBR	SAMS2	Unkn	JING			0	0			0	0	68
	F02	SYBR	SAMS2	Unkn	JING		27.2941	27.2941	0				0	68
	F03	SYBR	SAMS2	Unkn	JING		24.9597	24.9597	0				0	68
	F04	SYBR	SAMS3	Unkn	JING			0	0			0	0	68
	F05	SYBR	SAMS3	Unkn	JING		31.3978	31.3978	0				0	68
	F06	SYBR	SAMS3	Unkn	JING		30.7572	30.7572	0				0	68
	F07	SYBR	SAMS4	Unkn	JING			0	0			0	0	68
	F08	SYBR	SAMS4	Unkn	JING		30.6214	30.6214	0				0	68
	F09	SYBR	SAMS4	Unkn	JING		31.0306	31.0306	0				0	68
	F10	SYBR	SAMS5	Unkn	JING			0	0			0	0	68
	F11	SYBR	SAMS5	Unkn	JING		30.1922	30.1922	0				0	68
	F12	SYBR	SAMS5	Unkn	JING		30.0269	30.0269	0				0	68
	G01	SYBR	SAMS2	Unkn	YE			0	0			0	0	68
	G02	SYBR	SAMS2	Unkn	YE		32.5676	32.5676	0				0	68
	G03	SYBR	SAMS2	Unkn	YE		28.1064	28.1064	0				0	68
	G04	SYBR	SAMS3	Unkn	YE			0	0			0	0	68
	G05	SYBR	SAMS3	Unkn	YE		30.4757	30.4757	0				0	68
	G06	SYBR	SAMS3	Unkn	YE		30.4649	30.4649	0				0	68
	G07	SYBR	SAMS4	Unkn	YE			0	0			0	0	68
	G08	SYBR	SAMS4	Unkn	YE		33.0107	33.0107	0				0	68
	G09	SYBR	SAMS4	Unkn	YE		32.7644	32.7644	0				0	68
	H01	SYBR	SAMS2	Unkn	YA		32.1514	32.1514	0				0	68
	H02	SYBR	SAMS2	Unkn	YA		28.4491	28.4491	0				0	68
	H03	SYBR	SAMS2	Unkn	YA		26.0492	26.0492	0				0	68
	H04	SYBR	SAMS3	Unkn	YA			0	0			0	0	68
	H05	SYBR	SAMS3	Unkn	YA		29.7094	29.7094	0				0	68
	H06	SYBR	SAMS3	Unkn	YA		29.313	29.313	0				0	68

## Sheet: Run Information
File Name	ZYadmin_2020-06-28 16-32-26_CT021653.pcrd
Created By User	admin
Notes
ID
Run Started	06/28/2020 08:32:42 UTC
Run Ended	06/28/2020 09:58:27 UTC
Sample Vol	20
Lid Temp	105
Protocol File Name	荧光程序.prcl
Plate Setup File Name	ZY2020.6.28.pltd
Base Serial Number	CT021653
Optical Head Serial Number	785BR14106
CFX Manager Version	3.1.1517.0823.
