# Supplementary material for: Whole-genome analysis of CGS, SAHH, SAMS gene families in five Rosaceae species and their expression analysis in Pyrus bretschneideri
Source: PeerJ. 2022 Mar 16;10:e13086. doi: 10.7717/peerj.13086 (PMC8934043; doi:10.7717/peerj.13086)
Supplement: Supplemental Information 4 [file peerj-10-13086-s004.zip › Raw data/4-ZYadmin_2020-06-28 (2) 21-12-56_CT021653 - Quantification Cq Results.xlsx]

## Sheet: 0
	Well	Fluor	Target	Content	Sample	Biological Set Name	Cq	Cq Mean	Cq Std. Dev	Starting Quantity (SQ)	Log Starting Quantity	SQ Mean	SQ Std. Dev	Set Point	Well Note
	A07	SYBR	SAMS2	Unkn	YA		28.4732	28.4732	0			0	0	68
	A08	SYBR	SAMS2	Unkn	YA		37.1543	37.1543	0			0	0	68
	A09	SYBR	SAMS2	Unkn	YA			0	0			0	0	68
	A10	SYBR	SAMS4	Unkn	YA		35.423	35.423	0			0	0	68
	A11	SYBR	SAMS4	Unkn	YA		34.7433	34.7433	0			0	0	68
	A12	SYBR	SAMS4	Unkn	YA		33.8644	33.8644	0			0	0	68
	B04	SYBR	SAMS6	Unkn	JING			0	0				0	68
	B05	SYBR	SAMS6	Unkn	JING			0	0				0	68
	B06	SYBR	SAMS6	Unkn	JING		38.8	38.8	0			0	0	68
	B07	SYBR	SAMS2	Unkn	YE		32.2236	32.2236	0				0	68
	B08	SYBR	SAMS2	Unkn	YE		31.9068	31.9068	0				0	68
	B09	SYBR	SAMS2	Unkn	YE			0	0				0	68
	B10	SYBR	SAMS5	Unkn	YE			0	0			0	0	68
	B11	SYBR	SAMS5	Unkn	YE			0	0				0	68
	B12	SYBR	SAMS5	Unkn	YE			0	0				0	68
	C01	SYBR	T	Unkn	YE		29.1865	29.1865	0			0	0	68
	C02	SYBR	T	Unkn	YE		26.0411	26.0411	0			0	0	68
	C03	SYBR	T	Unkn	YE		25.9095	25.9095	0				0	68
	C04	SYBR	SAMS6	Unkn	YE			0	0				0	68
	C05	SYBR	SAMS6	Unkn	YE		34.6607	34.6607	0				0	68
	C06	SYBR	SAMS6	Unkn	YE		35.3977	35.3977	0			0	0	68
	C07	SYBR	SAMS3	Unkn	47D			0	0			0	0	68
	C08	SYBR	SAMS3	Unkn	47D		26.6478	26.6478	0			0	0	68
	C09	SYBR	SAMS3	Unkn	47D		26.3507	26.3507	0			0	0	68
	C10	SYBR	SAMS4	Unkn	47D		33.3709	33.3709	0				0	68
	C11	SYBR	SAMS4	Unkn	47D		34.2861	34.2861	0				0	68
	C12	SYBR	SAMS4	Unkn	47D		33.8278	33.8278	0				0	68
	D01	SYBR	T	Unkn	YA		24.4246	24.4246	0			0	0	68
	D02	SYBR	T	Unkn	YA		24.2318	24.2318	0				0	68
	D03	SYBR	T	Unkn	YA		24.4559	24.4559	0				0	68
	D04	SYBR	SAMS6	Unkn	YA		28.128	28.128	0			0	0	68
	D05	SYBR	SAMS6	Unkn	YA		27.4341	27.4341	0				0	68
	D06	SYBR	SAMS6	Unkn	YA		32.1096	32.1096	0				0	68
	D07	SYBR	SAMS5	Unkn	47D		34.4715	34.4715	0				0	68
	D08	SYBR	SAMS5	Unkn	47D		37.1139	37.1139	0				0	68
	D09	SYBR	SAMS5	Unkn	47D		34.6524	34.6524	0				0	68
	D10	SYBR	SAMS6	Unkn	47D			0	0				0	68
	D11	SYBR	SAMS6	Unkn	47D			0	0				0	68
	D12	SYBR	SAMS6	Unkn	47D			0	0				0	68
	E01	SYBR	SAHH1	Unkn	HUA		33.3372	33.3372	0				0	68
	E02	SYBR	SAHH1	Unkn	HUA		32.1783	32.1783	0				0	68
	E03	SYBR	SAHH1	Unkn	HUA		30.3346	30.3346	0				0	68
	E04	SYBR	SAHH2	Unkn	HUA		26.2697	26.2697	0				0	68
	E05	SYBR	SAHH2	Unkn	HUA		26.3746	26.3746	0				0	68
	E06	SYBR	SAHH2	Unkn	HUA		26.1762	26.1762	0				0	68
	E10	SYBR	SAMS5	Unkn	55D		37.3154	37.3154	0				0	68
	E11	SYBR	SAMS5	Unkn	55D		38.1485	38.1485	0				0	68
	E12	SYBR	SAMS5	Unkn	55D		36.6564	36.6564	0				0	68
	F01	SYBR	SAMS1	Unkn	HUA		27.8979	27.8979	0				0	68
	F02	SYBR	SAMS1	Unkn	HUA		25.2287	25.2287	0				0	68
	F03	SYBR	SAMS1	Unkn	HUA		26.2385	26.2385	0				0	68
	F04	SYBR	SAMS2	Unkn	HUA		26.4624	26.4624	0				0	68
	F05	SYBR	SAMS2	Unkn	HUA		26.3551	26.3551	0				0	68
	F06	SYBR	SAMS2	Unkn	HUA		26.305	26.305	0			0	0	68
	F07	SYBR	T	Unkn	15D		27.4706	27.4706	0				0	68
	F08	SYBR	T	Unkn	15D		25.2141	25.2141	0				0	68
	F09	SYBR	T	Unkn	15D		25.6755	25.6755	0				0	68
	F10	SYBR	SAHH1	Unkn	15D		32.9779	32.9779	0				0	68
	F11	SYBR	SAHH1	Unkn	15D		33.1038	33.1038	0				0	68
	F12	SYBR	SAHH1	Unkn	15D		33.2488	33.2488	0				0	68
	G01	SYBR	SAMS3	Unkn	HUA		31.5221	31.5221	0				0	68
	G02	SYBR	SAMS3	Unkn	HUA		31.3842	31.3842	0				0	68
	G03	SYBR	SAMS3	Unkn	HUA		31.8828	31.8828	0				0	68
	G04	SYBR	SAMS5	Unkn	HUA		30.0657	30.0657	0				0	68
	G05	SYBR	SAMS5	Unkn	HUA		29.9166	29.9166	0				0	68
	G06	SYBR	SAMS5	Unkn	HUA		30.3349	30.3349	0				0	68
	G07	SYBR	T	Unkn	39D		23.2092	23.2092	0				0	68
	G08	SYBR	T	Unkn	39D		23.0564	23.0564	0				0	68
	G09	SYBR	T	Unkn	39D		23.4296	23.4296	0				0	68
	G10	SYBR	SAMS6	Unkn	39D		26.5935	26.5935	0				0	68
	G11	SYBR	SAMS6	Unkn	39D		26.5482	26.5482	0				0	68
	G12	SYBR	SAMS6	Unkn	39D		27.2895	27.2895	0				0	68
	H01	SYBR	SAHH2	Unkn	JING		25.0377	25.0377	0				0	68
	H02	SYBR	SAHH2	Unkn	JING		25.1761	25.1761	0				0	68
	H03	SYBR	SAHH2	Unkn	JING		25.4675	25.4675	0				0	68
	H04	SYBR	SAMS2	Unkn	JING		26.2791	26.2791	0				0	68
	H05	SYBR	SAMS2	Unkn	JING		26.4688	26.4688	0				0	68
	H06	SYBR	SAMS2	Unkn	JING		26.6116	26.6116	0				0	68
	H07	SYBR	SAMS5	Unkn	63D		35.4178	35.4178	0				0	68
	H08	SYBR	SAMS5	Unkn	63D		35.987	35.987	0				0	68
	H09	SYBR	SAMS5	Unkn	63D		35.5637	35.5637	0				0	68
	H10	SYBR	SAMS5	Unkn	YA			0	0				0	68
	H11	SYBR	SAMS5	Unkn	YA			0	0				0	68
	H12	SYBR	SAMS5	Unkn	YA			0	0				0	68
													0	68
													0	68
													0	68
													0	68
													0	68
													0	68
												0	0	68
												0	0	68
												0	0	68

## Sheet: Run Information
File Name	ZYadmin_2020-06-28 (2) 21-12-56_CT021653.pcrd
Created By User	admin
Notes
ID
Run Started	06/28/2020 13:13:19 UTC
Run Ended	06/28/2020 14:39:13 UTC
Sample Vol	20
Lid Temp	105
Protocol File Name	荧光程序.prcl
Plate Setup File Name	ZY2020.6.28(2).pltd
Base Serial Number	CT021653
Optical Head Serial Number	785BR14106
CFX Manager Version	3.1.1517.0823.
