# Supplementary material for: Whole-genome analysis of CGS, SAHH, SAMS gene families in five Rosaceae species and their expression analysis in Pyrus bretschneideri
Source: PeerJ. 2022 Mar 16;10:e13086. doi: 10.7717/peerj.13086 (PMC8934043; doi:10.7717/peerj.13086)
Supplement: Supplemental Information 4 [file peerj-10-13086-s004.zip › Raw data/5-ZYadmin_2020-07-03 21-33-52_CT021653 - Quantification Cq Results.xlsx]

## Sheet: 0
	Well	Fluor	Target	Content	Sample	Biological Set Name	Cq	Cq Mean	Cq Std. Dev	Starting Quantity (SQ)	Log Starting Quantity	SQ Mean	SQ Std. Dev	Set Point	Well Note
	A01	SYBR	T	Unkn	HUA		27.2335	27.2335	0				0	68
	A02	SYBR	T	Unkn	HUA		27.0897	27.0897	0				0	68
	A03	SYBR	T	Unkn	HUA		26.8549	26.8549	0				0	68
	A04	SYBR	SAMS1	Unkn	79D		26.9895	26.9895	0				0	68
	A05	SYBR	SAMS1	Unkn	79D			0	0			0	0	68
	A06	SYBR	SAMS1	Unkn	79D		26.5911	26.5911	0				0	68
	B01	SYBR	T	Unkn	JING		27.0938	27.0938	0
	B02	SYBR	T	Unkn	JING		26.5348	26.5348	0
	B03	SYBR	T	Unkn	JING		26.5634	26.5634	0
	B04	SYBR	SAMS1	Unkn	HUA		26.585	26.585	0
	B05	SYBR	SAMS1	Unkn	HUA		26.2695	26.2695	0
	B06	SYBR	SAMS1	Unkn	HUA		26.2728	26.2728	0
	C01	SYBR	CGS1	Unkn	15D		26.1797	26.1797	0				0	68
	C02	SYBR	CGS1	Unkn	15D		25.7861	25.7861	0				0	68
	C03	SYBR	CGS1	Unkn	15D		26.1711	26.1711	0				0	68
	C04	SYBR	SAMS1	Unkn	JING		26.4575	26.4575	0				0	68
	C05	SYBR	SAMS1	Unkn	JING		25.8937	25.8937	0				0	68
	C06	SYBR	SAMS1	Unkn	JING		25.7349	25.7349	0				0	68
	D01	SYBR	SAHH1	Unkn	HUA		32.6311	32.6311	0
	D02	SYBR	SAHH1	Unkn	HUA		32.2269	32.2269	0
	D03	SYBR	SAHH1	Unkn	HUA		31.3989	31.3989	0
	D04	SYBR	SAMS5	Unkn	55D			0	0
	D05	SYBR	SAMS5	Unkn	55D		36.448	36.448	0
	D06	SYBR	SAMS5	Unkn	55D		36.3069	36.3069	0
	E01	SYBR	SAMS3	Unkn	55D		33.842	33.842	0				0	68
	E02	SYBR	SAMS3	Unkn	55D		33.8527	33.8527	0				0	68
	E03	SYBR	SAMS3	Unkn	55D		34.0216	34.0216	0				0	68
	E04	SYBR	SAMS5	Unkn	YA		35.1296	35.1296	0				0	68
	E05	SYBR	SAMS5	Unkn	YA		33.0411	33.0411	0				0	68
	E06	SYBR	SAMS5	Unkn	YA		34.1293	34.1293	0				0	68
	F01	SYBR	SAMS4	Unkn	YA		37.5538	37.5538	0
	F02	SYBR	SAMS4	Unkn	YA		33.0948	33.0948	0
	F03	SYBR	SAMS4	Unkn	YA		32.9597	32.9597	0
	F04	SYBR	SAMS5	Unkn	YE		34.47	34.47	0
	F05	SYBR	SAMS5	Unkn	YE		35.2109	35.2109	0
	F06	SYBR	SAMS5	Unkn	YE		35.126	35.126	0
	G04	SYBR	SAMS6	Unkn	HUA		39.771	39.771	0				0	68
	G05	SYBR	SAMS6	Unkn	HUA		31.7988	31.7988	0				0	68
	G06	SYBR	SAMS6	Unkn	HUA		30.8864	30.8864	0				0	68
	H01	SYBR	SAMS6	Unkn	47D			0	0			0	0	68
	H02	SYBR	SAMS6	Unkn	47D		35.7779	35.7779	0				0	68
	H03	SYBR	SAMS6	Unkn	47D		33.2295	33.2295	0				0	68
	H04	SYBR	SAMS6	Unkn	JING		33.4725	33.4725	0
	H05	SYBR	SAMS6	Unkn	JING		30.2024	30.2024	0
	H06	SYBR	SAMS6	Unkn	JING		29.1246	29.1246	0
													0	68
													0	68
													0	68
													0	68
													0	68
													0	68
													0	68
													0	68
													0	68
													0	68
													0	68
													0	68
													0	68
													0	68
													0	68
												0	0	68
													0	68
													0	68
													0	68
													0	68
													0	68

## Sheet: Run Information
File Name	ZYadmin_2020-07-03 21-33-52_CT021653.pcrd
Created By User	admin
Notes
ID
Run Started	07/03/2020 13:34:07 UTC
Run Ended	07/03/2020 14:59:29 UTC
Sample Vol	20
Lid Temp	105
Protocol File Name	荧光程序.prcl
Plate Setup File Name	ZY2020.7.3.pltd
Base Serial Number	CT021653
Optical Head Serial Number	785BR14106
CFX Manager Version	3.1.1517.0823.
