# Supplementary material for: Whole-genome analysis of CGS, SAHH, SAMS gene families in five Rosaceae species and their expression analysis in Pyrus bretschneideri
Source: PeerJ. 2022 Mar 16;10:e13086. doi: 10.7717/peerj.13086 (PMC8934043; doi:10.7717/peerj.13086)
Supplement: Supplemental Information 4 [file peerj-10-13086-s004.zip › Raw data/6-ZYadmin_2020-09-07-2 20-04-31_CT021653 - Quantification Cq Results.xlsx]

## Sheet: 0
	Well	Fluor	Target	Content	Sample	Biological Set Name	Cq	Cq Mean	Cq Std. Dev	Starting Quantity (SQ)	Log Starting Quantity	SQ Mean	SQ Std. Dev	Set Point	Well Note
	A01	SYBR	PbCGS1	Unkn	102DAF		32.3373	32.3373	0				0	68
	A02	SYBR	PbCGS1	Unkn	102DAF		32.3539	32.3539	0				0	68
	A03	SYBR	PbCGS1	Unkn	102DAF		30.8577	30.8577	0				0	68
	A04	SYBR	PbSAMS5	Unkn	102DAF		38.1622	38.1622	0				0	68
	B01	SYBR	PbSAHH1	Unkn	102DAF		37.8031	37.8031	0			0	0	68
	B02	SYBR	PbSAHH1	Unkn	102DAF		36.8051	36.8051	0			0	0	68
	B03	SYBR	PbSAHH1	Unkn	102DAF		38.3215	38.3215	0			0	0	68
	B04	SYBR	PbSAMS5	Unkn	102DAF		37.5983	37.5983	0			0	0	68
	C01	SYBR	PbSAHH2	Unkn	102DAF		28.8653	28.8653	0			0	0	68
	C02	SYBR	PbSAHH2	Unkn	102DAF		29.5578	29.5578	0			0	0	68
	C03	SYBR	PbSAHH2	Unkn	102DAF		30.5281	30.5281	0			0	0	68
	C04	SYBR	PbSAMS5	Unkn	102DAF		37.2827	37.2827	0			0	0	68
	D01	SYBR	PbSAMS1	Unkn	102DAF		27.2733	27.2733	0				0	68
	D02	SYBR	PbSAMS1	Unkn	102DAF		27.4655	27.4655	0				0	68
	D03	SYBR	PbSAMS1	Unkn	102DAF		27.0901	27.0901	0				0	68
	E01	SYBR	PbSAMS2	Unkn	102DAF		27.6728	27.6728	0
	E02	SYBR	PbSAMS2	Unkn	102DAF		28.1421	28.1421	0
	E03	SYBR	PbSAMS2	Unkn	102DAF		27.8578	27.8578	0
	F01	SYBR	PbSAMS3	Unkn	102DAF		32.4649	32.4649	0
	F02	SYBR	PbSAMS3	Unkn	102DAF		32.7125	32.7125	0
	F03	SYBR	PbSAMS3	Unkn	102DAF		32.7223	32.7223	0
	G01	SYBR	PbSAMS6	Unkn	102DAF		33.0769	33.0769	0				0	68
	G02	SYBR	PbSAMS6	Unkn	102DAF		33.4792	33.4792	0				0	68
	G03	SYBR	PbSAMS6	Unkn	102DAF		33.0571	33.0571	0				0	68
	G04	SYBR	T102	Unkn	102DAF		28.1381	28.1381	0				0	68
	H01	SYBR	T102	Unkn	102DAF		28.8441	28.8441	0			0	0	68
	H02	SYBR	T102	Unkn	102DAF		28.4738	28.4738	0			0	0	68
	H03	SYBR	T102	Unkn	102DAF		28.1681	28.1681	0			0	0	68
	H04	SYBR	T102	Unkn	102DAF		28.5019	28.5019	0			0	0	68
												0	0	68
												0	0	68
												0	0	68
												0	0	68
													0	68
													0	68
													0	68
												0	0	68
												0	0	68
												0	0	68
												0	0	68
												0	0	68
												0	0	68
												0	0	68
												0	0	68
												0	0	68
													0	68
													0	68
													0	68
												0	0	68
												0	0	68
												0	0	68
												0	0	68
												0	0	68
												0	0	68
												0	0	68
												0	0	68
												0	0	68
													0	68
													0	68
													0	68
													0	68
												0	0	68
												0	0	68
												0	0	68
												0	0	68
												0	0	68
												0	0	68
												0	0	68
												0	0	68
													0	68
													0	68
													0	68
													0	68
												0	0	68
												0	0	68
												0	0	68
												0	0	68
												0	0	68
												0	0	68
												0	0	68
												0	0	68
													0	68
													0	68
													0	68
													0	68
												0	0	68
												0	0	68
												0	0	68
												0	0	68
												0	0	68
												0	0	68
												0	0	68
												0	0	68

## Sheet: Run Information
File Name	ZYadmin_2020-09-07-2 20-04-31_CT021653.pcrd
Created By User	admin
Notes
ID
Run Started	09/07/2020 12:04:52 UTC
Run Ended	09/07/2020 13:29:59 UTC
Sample Vol	20
Lid Temp	105
Protocol File Name	荧光程序.prcl
Plate Setup File Name	ZY2020.9.7-2.pltd
Base Serial Number	CT021653
Optical Head Serial Number	785BR14106
CFX Manager Version	3.1.1517.0823.
