# Supplementary material for: Whole-genome analysis of CGS, SAHH, SAMS gene families in five Rosaceae species and their expression analysis in Pyrus bretschneideri
Source: PeerJ. 2022 Mar 16;10:e13086. doi: 10.7717/peerj.13086 (PMC8934043; doi:10.7717/peerj.13086)
Supplement: Supplemental Information 4 [file peerj-10-13086-s004.zip › Raw data/7-zyadmin_2020-09-07 15-55-38_CT021653 - Quantification Cq Results.xlsx]

## Sheet: 0
	Well	Fluor	Target	Content	Sample	Biological Set Name	Cq	Cq Mean	Cq Std. Dev	Starting Quantity (SQ)	Log Starting Quantity	SQ Mean	SQ Std. Dev	Set Point	Well Note
	A01	SYBR	PbCGS1	Unkn	145daf		29.9342	29.9342	0				0	68
	A02	SYBR	PbCGS1	Unkn	145daf		29.2588	29.2588	0				0	68
	A03	SYBR	PbCGS1	Unkn	145daf		28.7116	28.7116	0				0	68
	B01	SYBR	PbSAHH1	Unkn	145daf		34.4951	34.4951	0				0	68
	B02	SYBR	PbSAHH1	Unkn	145daf		32.9386	32.9386	0				0	68
	B03	SYBR	PbSAHH1	Unkn	145daf		33.4513	33.4513	0				0	68
	B04	SYBR	T145	Unkn	145daf		25.6862	25.6862	0				0	68
	B05	SYBR	T145	Unkn	145daf		25.2427	25.2427	0				0	68
	B06	SYBR	T145	Unkn	145daf		25.1184	25.1184	0				0	68
	C01	SYBR	PbSAHH2	Unkn	145daf		25.8205	25.8205	0				0	68
	C02	SYBR	PbSAHH2	Unkn	145daf		25.503	25.503	0				0	68
	C03	SYBR	PbSAHH2	Unkn	145daf		25.7269	25.7269	0				0	68
	D01	SYBR	PbSAMS1	Unkn	145daf		28.4329	28.4329	0				0	68
	D02	SYBR	PbSAMS1	Unkn	145daf		28.0613	28.0613	0				0	68
	D03	SYBR	PbSAMS1	Unkn	145daf		28.1987	28.1987	0				0	68
	D04	SYBR	PbCGS1	Unkn	102daf		32.4941	32.4941	0				0	68
	D05	SYBR	PbCGS1	Unkn	102daf		31.2439	30.0439	0				0	68
	D06	SYBR	PbCGS1	Unkn	102daf		28.8972	28.8972	0				0	68
	E01	SYBR	PbSAMS2	Unkn	145daf		26.172	26.172	0				0	68
	E02	SYBR	PbSAMS2	Unkn	145daf		26.1358	26.1358	0				0	68
	E03	SYBR	PbSAMS2	Unkn	145daf		26.2264	26.2264	0				0	68
	E04	SYBR	PbSAMS4	Unkn	102daf		35.4331	35.4331	0				0	68
	E05	SYBR	PbSAMS4	Unkn	102daf		35.2798	35.2798	0				0	68
	E06	SYBR	PbSAMS4	Unkn	102daf		34.5716	34.5716	0				0	68
	F01	SYBR	PbSAMS3	Unkn	145daf		34.9834	34.9834	0			0	0	68
	F02	SYBR	PbSAMS3	Unkn	145daf		34.042	34.042	0			0	0	68
	F03	SYBR	PbSAMS3	Unkn	145daf		34.3499	34.3499	0			0	0	68
	G01	SYBR	PbSAMS4	Unkn	145daf		36.2331	36.2331	0				0	68
	G02	SYBR	PbSAMS4	Unkn	145daf		37.6791	37.6791	0				0	68
	G03	SYBR	PbSAMS4	Unkn	145daf		37.1506	37.1506	0				0	68
	G04	SYBR	PbSAMS5	Unkn	145daf		31.8757	31.8757	0				0	68
	G05	SYBR	PbSAMS5	Unkn	145daf		31.5894	31.5894	0				0	68
	G06	SYBR	PbSAMS5	Unkn	145daf		31.1577	31.1577	0			0	0	68
	H01	SYBR	PbSAMS5	Unkn	145daf		31.6881	31.6881	0			0	0	68
	H02	SYBR	PbSAMS5	Unkn	145daf		31.8707	31.8707	0			0	0	68
	H03	SYBR	PbSAMS5	Unkn	145daf		32.0699	32.0699	0			0	0	68
	H04	SYBR	PbSAMS6	Unkn	145daf		32.0871	32.0871	0			0	0	68
	H05	SYBR	PbSAMS6	Unkn	145daf		31.6965	31.6965	0			0	0	68
	H06	SYBR	PbSAMS6	Unkn	145daf		31.8624	31.8624	0			0	0	68
													0	68
													0	68
													0	68
													0	68
													0	68
													0	68
												0	0	68
												0	0	68
												0	0	68
												0	0	68
												0	0	68
												0	0	68
													0	68
													0	68
													0	68
													0	68
													0	68
													0	68
												0	0	68
												0	0	68
												0	0	68
												0	0	68
												0	0	68
												0	0	68

## Sheet: Run Information
File Name	zyadmin_2020-09-07 15-55-38_CT021653.pcrd
Created By User	admin
Notes
ID
Run Started	09/07/2020 07:55:56 UTC
Run Ended	09/07/2020 09:20:16 UTC
Sample Vol	20
Lid Temp	105
Protocol File Name	荧光程序.prcl
Plate Setup File Name	zy20209.7.pltd
Base Serial Number	CT021653
Optical Head Serial Number	785BR14106
CFX Manager Version	3.1.1517.0823.
